# Supplementary material for: Targeting anandamide metabolism rescues core and associated autistic-like symptoms in rats prenatally exposed to valproic acid
Source: Transl Psychiatry. 2016 Sep 27;6(9):e902–. doi: 10.1038/tp.2016.182 (PMC5048215; doi:10.1038/tp.2016.182)
Supplement: Supplementary Table 1 [file tp2016182x2.xls]

## Sheet: Foglio1
Table 1: Reproduction Data
Number of dams treated	Dam weight gain %a	Pregnancy length, days	Sick/lost dams	Litter size at birth	Male/female ratio	Pup weight PND1 PND12 PND28	Postnatal vitality (%)
SAL (60)	35.6±1.3	22.6 ± 0.3	0	11.5±0.9	1.0±0.2	6.8±0.1 30.2±0.8 82.7±1.8	80.0±5.3
VPA (60)	30.9±1.9	22.7 ± 0.4	0	10.7±0.6	0.9±0.1	6.9±0.3 28.3±0.6 84.3±3.1	82.5±6.3
Data represent mean±SEM.
aFrom GD 1 to GD 21.
